# Supplementary material for: Genome-Wide Identification and Expression of the ERF Gene Family in Populus trichocarpa and Their Responses to Nitrogen and Abiotic Stresses
Source: Life (Basel). 2025 Mar 27;15(4):550. doi: 10.3390/life15040550 (PMC12029025; doi:10.3390/life15040550)
Supplement: Supplementary file 1 [file life-15-00550-s001.zip › Supplementary tables V2.xlsx]

## Sheet: Table S1
Table S1. Physicochemical properties and subcellular localizations of the PtERF gene family.
Gene name	Gene Modle	Location	Number of aminoacids	Molecular weigh（kDa）	pI	Gravy	Group	Subcellular localization
PtERF1	Potri.001G004700	Chr01:304063-304926	287	31.8314	8.62	-0.651	ERF	nucleus
PtERF2	Potri.001G018400	Chr01:1346321-1348875	545	60.3853	6.18	-0.704	AP2	nucleus
PtERF3	Potri.001G041500	Chr01:3019337-3023144	374	42.3437	6.52	-0.939	AP2	chloroplast
PtERF4	Potri.001G048200	Chr01:3566630-3567520	220	24.8379	7.72	-0.67	ERF	nucleus
PtERF5	Potri.001G067600	Chr01:5380780-5383366	231	25.7824	6.52	-0.861	ERF	nucleus
PtERF6	Potri.001G069300	Chr01:5525312-5526193	293	32.1198	4.66	-0.726	ERF	nucleus
PtERF7	Potri.001G079600	Chr01:6308442-6309155	237	26.6537	4.92	-0.637	ERF	nucleus
PtERF8	Potri.001G079800	Chr01:6317325-6318188	287	31.8457	8.39	-0.61	ERF	nucleus
PtERF9	Potri.001G079900	Chr01:6327865-6328653	262	28.9317	7.09	-0.463	ERF	cytosol
PtERF10	Potri.001G092400	Chr01:7284544-7285491	315	34.9653	8.73	-0.606	ERF	nucleus
PtERF11	Potri.001G094800	Chr01:7469259-7470302	347	38.3123	5.32	-0.567	ERF	nucleus
PtERF12	Potri.001G110500	Chr01:8779348-8779881	177	18.9362	5.35	-0.319	ERF	nucleus
PtERF13	Potri.001G110700	Chr01:8795771-8796466	231	25.7236	5.56	-0.718	ERF	nucleus
PtERF14	Potri.001G110800	Chr01:8797888-8798655	255	28.8913	5.47	-0.642	ERF	nucleus
PtERF15	Potri.001G154100	Chr01:12708618-12709598	326	35.5016	9.26	-0.275	ERF	chloroplast
PtERF16	Potri.001G154200	Chr01:12722337-12723374	345	38.49	5.89	-0.552	ERF	nucleus
PtERF17	Potri.001G155700	Chr01:12889900-12890658	252	28.101	5.82	-0.873	ERF	nucleus
PtERF18	Potri.001G157100	Chr01:13028088-13028912	274	30.5612	5.5	-0.785	ERF	nucleus
PtERF19	Potri.001G163700	Chr01:13695303-13697503	378	42.0746	4.8	-0.716	ERF	nucleus
PtERF20	Potri.001G169500	Chr01:14301577-14304638	548	60.6583	6.5	-0.809	AP2	nucleus
PtERF21	Potri.001G181500	Chr01:15809100-15809642	180	19.732	5.33	-0.532	ERF	nucleus
PtERF22	Potri.001G187500	Chr01:16547618-16548319	233	25.4745	5.37	-0.426	ERF	nucleus
PtERF23	Potri.001G313500	Chr01:31938237-31939139	300	32.4796	9.87	-0.535	ERF	nucleus
PtERF24	Potri.001G315300	Chr01:32098743-32100143	466	51.7526	6.24	-0.657	ERF	nucleus
PtERF25	Potri.001G356100	Chr01:36445130-36445789	219	24.0217	9.09	-0.778	ERF	nucleus
PtERF26	Potri.001G397200	Chr01:41809230-41810057	275	30.2571	9.47	-0.523	ERF	nucleus
PtERF27	Potri.001G453100	Chr01:48815337-48816353	338	36.0082	6.2	-0.373	ERF	nucleus
PtERF28	Potri.002G029400	Chr02:1920617-1921339	240	26.4786	5.49	-0.622	ERF	nucleus
PtERF29	Potri.002G039000	Chr02:2513660-2514370	236	25.9682	8.33	-0.666	ERF	nucleus
PtERF30	Potri.002G039100	Chr02:2518164-2518844	226	25.3199	5.01	-0.701	ERF	nucleus
PtERF31	Potri.002G039200	Chr02:2532080-2532508	142	16.5221	5.69	-1.099	ERF	nucleus
PtERF32	Potri.002G039300	Chr02:2535162-2535608	148	16.3961	5.3	-0.739	ERF	nucleus
PtERF33	Potri.002G043300	Chr02:2775954-2776493	179	20.1199	9.45	-0.436	ERF	mitochondrion
PtERF34	Potri.002G065600	Chr02:4442336-4444225	457	49.411	6.13	-0.634	ERF	nucleus
PtERF35	Potri.002G085600	Chr02:6015777-6016421	214	23.5763	5.05	-0.496	ERF	nucleus
PtERF36	Potri.002G094200	Chr02:6759576-6760610	344	38.0615	7.74	-0.671	ERF	nucleus
PtERF37	Potri.002G114800	Chr02:8643146-8646398	663	73.0489	6.47	-0.639	AP2	nucleus
PtERF38	Potri.002G124000	Chr02:9283864-9284340	158	17.6778	8.43	-0.792	ERF	nucleus
PtERF39	Potri.002G141200	Chr02:10483817-10484623	268	29.2845	5.85	-0.655	ERF	nucleus
PtERF40	Potri.002G153500	Chr02:11577077-11577769	231	25.3861	9.61	-0.721	ERF	nucleus
PtERF41	Potri.002G167400	Chr02:12648447-12649364	305	34.7867	5.43	-0.802	ERF	nucleus
PtERF42	Potri.002G172200	Chr02:13098947-13099480	177	19.4428	6.14	-0.621	ERF	nucleus
PtERF43	Potri.002G172300	Chr02:13107591-13108124	177	19.4118	7.65	-0.579	ERF	nucleus
PtERF44	Potri.002G172600	Chr02:13154408-13154941	177	19.3967	6.14	-0.638	ERF	nucleus
PtERF45	Potri.002G201600	Chr02:16310830-16311869	313	35.1031	5.84	-0.831	ERF	nucleus
PtERF46	Potri.002G246100	Chr02:23742863-23748598	232	26.0463	9.75	-0.919	ERF	chloroplast
PtERF47	Potri.003G033000	Chr03:4123374-4124158	179	20.1007	9.27	-0.712	ERF	nucleus
PtERF48	Potri.003G050700	Chr03:7451249-7453064	269	29.4532	5.02	-0.306	ERF	nucleus
PtERF49	Potri.003G054100	Chr03:7979770-7980339	189	20.9254	4.89	-0.505	ERF	nucleus
PtERF50	Potri.003G054400	Chr03:8075908-8076477	189	20.9114	4.87	-0.505	ERF	nucleus
PtERF51	Potri.003G064700	Chr03:9346983-9349995	567	63.0324	8.44	-0.794	AP2	nucleus
PtERF52	Potri.003G077700	Chr03:10630093-10630920	275	30.369	5.15	-0.764	ERF	nucleus
PtERF53	Potri.003G079300	Chr03:10730024-10730701	225	25.5352	6.25	-0.932	ERF	nucleus
PtERF54	Potri.003G080600	Chr03:10889425-10890492	355	39.6949	5.29	-0.676	ERF	nucleus
PtERF55	Potri.003G081200	Chr03:10924599-10925441	280	30.0791	8.29	-0.258	ERF	nucleus
PtERF56	Potri.003G121200	Chr03:14364847-14365377	176	18.8352	5.06	-0.31	ERF	nucleus
PtERF57	Potri.003G136300	Chr03:15521572-15522624	350	39.0102	5.8	-0.594	ERF	nucleus
PtERF58	Potri.003G139300	Chr03:15695269-15696204	311	34.4498	9.25	-0.566	ERF	nucleus
PtERF59	Potri.003G150700	Chr03:16480601-16481290	229	25.3105	6.98	-0.552	ERF	chloroplast
PtERF60	Potri.003G150800	Chr03:16494547-16495413	288	31.7968	6.47	-0.543	ERF	nucleus
PtERF61	Potri.003G151000	Chr03:16498209-16498913	234	26.04	5.03	-0.684	ERF	nucleus
PtERF62	Potri.003G161000	Chr03:17216667-17217554	295	32.4571	4.84	-0.849	ERF	nucleus
PtERF63	Potri.003G162500	Chr03:17337963-17341031	234	26.1197	5.93	-0.924	ERF	nucleus
PtERF64	Potri.003G179900	Chr03:18726730-18727497	180	20.2896	7.79	-0.876	ERF	nucleus
PtERF65	Potri.003G185300	Chr03:19097515-19101186	351	39.7118	7.14	-0.912	AP2	chloroplast
PtERF66	Potri.003G205700	Chr03:20645857-20648444	548	60.5664	6.2	-0.696	AP2	nucleus
PtERF67	Potri.003G212800	Chr03:21101694-21102803	369	42.7254	8.8	-0.69	RAV	nucleus
PtERF68	Potri.003G220200	Chr03:21551532-21552365	277	30.9696	8.12	-0.585	ERF	nucleus
PtERF69	Potri.004G047500	Chr04:3630385-3630915	176	18.9214	9.62	-0.381	ERF	chloroplast
PtERF70	Potri.004G047601	Chr04:3654674-3655009	111	11.9885	10.05	-0.851	ERF	nucleus
PtERF71	Potri.004G051700	Chr04:4029250-4029801	183	20.1185	9.77	-0.597	ERF	nucleus
PtERF72	Potri.004G051800	Chr04:4034244-4035074	276	30.7842	5.24	-0.643	ERF	nucleus
PtERF73	Potri.004G141200	Chr04:16461373-16462179	268	29.8555	8.2	-0.749	ERF	nucleus
PtERF74	Potri.004G187001	Chr04:20254732-20255589	285	31.6813	8.85	-0.469	ERF	nucleus
PtERF75	Potri.005G077300	Chr05:5705105-5706223	372	41.4042	6.02	-0.604	ERF	nucleus
PtERF76	Potri.005G087200	Chr05:6521516-6522733	322	35.4213	5.94	-0.65	ERF	nucleus
PtERF77	Potri.005G140700	Chr05:11806566-11809207	503	55.9166	6.48	-0.83	AP2	nucleus
PtERF78	Potri.005G140900	Chr05:11867317-11867880	187	20.92	8.57	-0.99	ERF	nucleus
PtERF79	Potri.005G148400	Chr05:13159372-13162646	667	73.2553	6.93	-0.639	AP2	nucleus
PtERF80	Potri.005G168700	Chr05:17959691-17960741	299	33.3446	6.72	-0.575	ERF	nucleus
PtERF81	Potri.005G176000	Chr05:19181866-19182519	217	23.8438	5.7	-0.342	ERF	nucleus
PtERF82	Potri.005G195000	Chr05:21195305-21197208	452	48.5393	8.47	-0.594	ERF	nucleus
PtERF83	Potri.005G219600	Chr05:23157759-23158286	175	19.3011	9.54	-0.369	ERF	chloroplast
PtERF84	Potri.005G223100	Chr05:23389962-23390393	143	16.1687	6.52	-1.027	ERF	nucleus
PtERF85	Potri.005G223200	Chr05:23399771-23400457	228	25.8716	5.01	-0.721	ERF	nucleus
PtERF86	Potri.005G223300	Chr05:23405857-23406582	241	26.8007	5.3	-0.771	ERF	nucleus
PtERF87	Potri.005G233300	Chr05:24124060-24124794	244	26.9663	5.71	-0.526	ERF	nucleus
PtERF88	Potri.006G021000	Chr06:1478283-1478909	208	22.0406	5.16	-0.314	ERF	chloroplast
PtERF89	Potri.006G049700	Chr06:3580612-3583685	453	49.8837	8.37	-0.702	ERF	nucleus
PtERF90	Potri.006G054500	Chr06:3973439-3974299	286	32.5122	5.51	-0.806	ERF	nucleus
PtERF91	Potri.006G069400	Chr06:5201765-5202549	208	23.4563	6.44	-0.803	ERF	nucleus
PtERF92	Potri.006G080300	Chr06:6074061-6074597	178	19.414	8.44	-0.387	ERF	chloroplast
PtERF93	Potri.006G104200	Chr06:8058964-8060334	456	51.145	5.47	-0.75	ERF	nucleus
PtERF94	Potri.006G132400	Chr06:10881577-10884493	496	54.4793	6.34	-0.641	AP2	nucleus
PtERF95	Potri.006G138700	Chr06:11595041-11595646	201	22.2456	5.15	-0.601	ERF	nucleus
PtERF96	Potri.006G138800	Chr06:11599755-11600488	211	23.6444	5.11	-0.608	ERF	nucleus
PtERF97	Potri.006G138900	Chr06:11610780-11611394	204	22.9031	10.05	-0.463	ERF	cytosol
PtERF98	Potri.006G156600	Chr06:14488104-14488967	287	31.2962	5.73	-0.716	ERF	nucleus
PtERF99	Potri.006G163400	Chr06:16394338-16395207	289	31.3942	5.73	-0.748	ERF	nucleus
PtERF100	Potri.006G167700	Chr06:17282926-17285892	545	59.5234	8.18	-0.609	AP2	nucleus
PtERF101	Potri.006G179900	Chr06:19410018-19412247	305	34.8497	8.72	-0.927	AP2	nucleus
PtERF102	Potri.006G186301	Chr06:20077748-20083377	431	48.5156	9.48	-0.378	RAV	chloroplast
PtERF103	Potri.006G218200	Chr06:23060538-23061158	206	22.7106	4.75	-0.887	ERF	nucleus
PtERF104	Potri.006G238600	Chr06:24790819-24791580	253	27.8838	5.29	-0.685	ERF	nucleus
PtERF105	Potri.006G253800	Chr06:25883291-25884187	208	23.3476	8.53	-0.471	ERF	chloroplast
PtERF106	Potri.006G261200	Chr06:26449226-26449910	195	22.2942	8.85	-0.686	ERF	nucleus
PtERF107	Potri.007G007400	Chr07:516244-519356	675	74.8881	6.52	-0.705	AP2	nucleus
PtERF108	Potri.007G011600	Chr07:919930-924011	506	55.6029	5.9	-0.622	AP2	nucleus
PtERF109	Potri.007G043400	Chr07:3738160-3738783	207	22.2875	7.65	-0.77	ERF	nucleus
PtERF110	Potri.007G046200	Chr07:4211271-4214068	534	59.5054	6.75	-0.908	AP2	nucleus
PtERF111	Potri.007G046500	Chr07:4265881-4266426	181	20.3234	7.97	-1.043	ERF	nucleus
PtERF112	Potri.007G076800	Chr07:10078876-10079990	322	34.9455	6.72	-0.67	ERF	nucleus
PtERF113	Potri.007G090600	Chr07:11701575-11702690	371	41.3351	5.79	-0.594	ERF	nucleus
PtERF114	Potri.007G138100	Chr07:14983347-14983979	210	22.9807	9.34	-0.64	ERF	nucleus
PtERF115	Potri.008G011900	Chr08:659278-663456	380	43.0418	6.77	-0.892	AP2	chloroplast
PtERF116	Potri.008G045300	Chr08:2603115-2606408	506	56.1449	6.84	-0.74	AP2	nucleus
PtERF117	Potri.008G071100	Chr08:4381569-4382700	360	38.7917	8.33	-0.577	ERF	nucleus
PtERF118	Potri.008G073600	Chr08:4579190-4580053	287	31.5787	5.19	-0.773	ERF	nucleus
PtERF119	Potri.008G076400	Chr08:4759510-4763527	721	79.2251	6	-0.815	AP2	nucleus
PtERF120	Potri.008G091300	Chr08:5725488-5726663	391	44.0204	4.74	-0.843	ERF	nucleus
PtERF121	Potri.008G117100	Chr08:7530620-7531729	369	41.3684	9.04	-0.715	RAV	nucleus
PtERF122	Potri.008G120100	Chr08:7776767-7777699	310	34.202	4.66	-0.598	ERF	nucleus
PtERF123	Potri.008G148900	Chr08:10037739-10038591	120	13.6663	5.42	-0.675	ERF	nucleus
PtERF124	Potri.008G166000	Chr08:11319786-11320202	138	15.29	7.82	-0.823	ERF	nucleus
PtERF125	Potri.008G166100	Chr08:11322860-11323306	148	16.9307	7.96	-1.08	ERF	nucleus
PtERF126	Potri.008G166200	Chr08:11340436-11341098	220	24.6633	5.07	-0.641	ERF	nucleus
PtERF127	Potri.008G186300	Chr08:12807260-12808513	417	45.8037	6.3	-0.615	ERF	nucleus
PtERF128	Potri.008G210900	Chr08:16395537-16396491	255	29.2137	7.73	-0.942	ERF	nucleus
PtERF129	Potri.008G215600	Chr08:17475664-17476689	341	37.6413	5.37	-0.705	ERF	nucleus
PtERF130	Potri.009G101900	Chr09:9003943-9004743	266	29.364	8.52	-0.706	ERF	nucleus
PtERF131	Potri.009G147700	Chr09:11635665-11636534	289	32.1545	8.67	-0.526	ERF	nucleus
PtERF132	Potri.010G006800	Chr10:638241-639527	248	27.405	9.08	-0.752	ERF	nucleus
PtERF133	Potri.010G046600	Chr10:7787902-7789155	417	45.651	6.36	-0.711	ERF	nucleus
PtERF134	Potri.010G072300	Chr10:9920069-9920734	221	24.9508	6.85	-0.657	ERF	nucleus
PtERF135	Potri.010G072400	Chr10:9933291-9933737	148	16.7696	6	-1.031	ERF	nucleus
PtERF136	Potri.010G072600	Chr10:9937862-9938278	138	15.2607	5.56	-0.884	ERF	nucleus
PtERF137	Potri.010G092800	Chr10:11577722-11579882	421	47.69	8.69	-0.84	AP2	nucleus
PtERF138	Potri.010G125600	Chr10:14160071-14161099	342	38.1795	4.79	-0.696	ERF	nucleus
PtERF139	Potri.010G129200	Chr10:14432258-14433463	401	44.9553	9.31	-0.723	RAV	chloroplast
PtERF140	Potri.010G163900	Chr10:16828578-16829913	276	30.6398	4.82	-0.745	ERF	nucleus
PtERF141	Potri.010G181000	Chr10:17934706-17939215	719	78.6577	6.05	-0.767	AP2	nucleus
PtERF142	Potri.010G183700	Chr10:18088629-18089480	283	31.2415	5.82	-0.807	ERF	nucleus
PtERF143	Potri.010G186400	Chr10:18289596-18290834	412	44.4258	8.71	-0.632	ERF	nucleus
PtERF144	Potri.010G216200	Chr10:20333473-20336548	503	55.391	6.4	-0.701	AP2	nucleus
PtERF145	Potri.010G247200	Chr10:22103592-22107703	420	46.6833	5.59	-0.773	AP2	chloroplast
PtERF146	Potri.011G056900	Chr11:4988405-4988929	174	18.8422	8.85	-0.456	ERF	nucleus
PtERF147	Potri.011G057000	Chr11:5021089-5021820	243	26.292	9.01	-0.786	ERF	nucleus
PtERF148	Potri.011G061700	Chr11:5500607-5501158	183	20.0995	9.23	-0.517	ERF	nucleus
PtERF149	Potri.011G061800	Chr11:5505509-5506354	281	31.4651	4.95	-0.585	ERF	nucleus
PtERF150	Potri.011G115600	Chr11:14068990-14069670	226	24.8406	9.76	-0.788	ERF	nucleus
PtERF151	Potri.011G148900	Chr11:16759950-16760955	289	30.9742	5.1	-0.428	ERF	nucleus
PtERF152	Potri.012G032900	Chr12:2920093-2921190	365	41.0836	5.02	-0.782	ERF	nucleus
PtERF153	Potri.012G108500	Chr12:13160366-13161804	240	26.4752	8.83	-0.738	ERF	nucleus
PtERF154	Potri.012G134000	Chr12:15093475-15094323	282	29.9809	4.95	-0.739	ERF	nucleus
PtERF155	Potri.012G134100	Chr12:15105512-15106279	255	27.8711	5.16	-0.518	ERF	nucleus
PtERF156	Potri.013G045200	Chr13:3196956-3197633	225	25.425	4.97	-0.704	ERF	nucleus
PtERF157	Potri.013G056700	Chr13:4253610-4254422	270	30.3105	5.6	-0.696	ERF	nucleus
PtERF158	Potri.013G100300	Chr13:11043459-11043965	168	18.2344	6.43	-0.539	ERF	nucleus
PtERF159	Potri.013G101100	Chr13:11432896-11433438	180	19.9052	5.12	-0.633	ERF	nucleus
PtERF160	Potri.013G101200	Chr13:11452426-11452992	188	20.6182	4.96	-0.515	ERF	nucleus
PtERF161	Potri.013G135600	Chr13:14589236-14590645	469	52.0712	6.28	-0.689	ERF	nucleus
PtERF162	Potri.013G158500	Chr13:16085502-16086497	331	37.1035	5.27	-0.612	ERF	nucleus
PtERF163	Potri.014G008100	Chr14:836327-838797	549	61.1501	7.08	-0.726	AP2	nucleus
PtERF164	Potri.014G012200	Chr14:1265666-1268690	685	75.9424	6.35	-0.713	AP2	nucleus
PtERF165	Potri.014G025200	Chr14:2147031-2147498	155	17.4214	9.12	-0.885	ERF	nucleus
PtERF166	Potri.014G046600	Chr14:3646814-3647494	226	25.3314	8.42	-0.658	ERF	nucleus
PtERF167	Potri.014G046700	Chr14:3650420-3651103	227	25.9668	5.73	-0.841	ERF	nucleus
PtERF168	Potri.014G046800	Chr14:3652375-3652746	123	13.6733	8.89	-0.863	ERF	nucleus
PtERF169	Potri.014G046900	Chr14:3657233-3657916	227	25.6058	9.13	-0.696	ERF	nucleus
PtERF170	Potri.014G047000	Chr14:3662187-3662768	193	21.4438	6.33	-0.855	ERF	nucleus
PtERF171	Potri.014G055700	Chr14:4336408-4337217	269	29.7869	5.26	-0.723	ERF	nucleus
PtERF172	Potri.014G076701	Chr14:6200276-6200972	176	19.3059	10.05	-0.565	ERF	nucleus
PtERF173	Potri.014G094500	Chr14:7372202-7373146	314	36.0902	5.6	-0.878	ERF	nucleus
PtERF174	Potri.014G099900	Chr14:7797804-7798400	198	21.8983	5.04	-0.719	ERF	nucleus
PtERF175	Potri.014G126100	Chr14:9701197-9702210	309	34.9888	5.44	-0.864	ERF	nucleus
PtERF176	Potri.015G023200	Chr15:1793760-1794851	363	40.8401	5.12	-0.85	ERF	nucleus
PtERF177	Potri.015G054500	Chr15:7301139-7302104	321	36.3959	4.76	-0.569	ERF	nucleus
PtERF178	Potri.015G136300	Chr15:14595051-14595803	250	26.6988	6.6	-0.619	ERF	nucleus
PtERF179	Potri.015G136400	Chr15:14611142-14611888	248	26.8461	5.01	-0.376	ERF	nucleus
PtERF180	Potri.016G018600	Chr16:1006871-1007515	214	22.3789	4.77	-0.308	ERF	nucleus
PtERF181	Potri.016G053200	Chr16:3439833-3440693	286	32.6417	5.89	-0.718	ERF	nucleus
PtERF182	Potri.016G056400	Chr16:3736708-3740390	434	47.7663	8.66	-0.746	ERF	nucleus
PtERF183	Potri.016G084500	Chr16:6598642-6601703	494	53.9648	8.33	-0.639	AP2	nucleus
PtERF184	Potri.016G126100	Chr16:12908284-12909705	473	53.1181	5.33	-0.77	ERF	nucleus
PtERF185	Potri.017G013700	Chr17:1146912-1147553	213	23.1537	8.81	-0.6	ERF	nucleus
PtERF186	Potri.017G053700	Chr17:4702147-4703049	300	32.22	9.92	-0.557	ERF	nucleus
PtERF187	Potri.017G055400	Chr17:4937161-4938531	456	50.1122	7.69	-0.573	ERF	nucleus
PtERF188	Potri.017G078600	Chr17:9175589-9177502	386	43.7437	8.22	-0.726	AP2	nucleus
PtERF189	Potri.017G087800	Chr17:10513718-10514920	400	44.4409	4.62	-0.767	ERF	nucleus
PtERF190	Potri.018G021900	Chr18:1744145-1744821	194	22.1501	8.75	-0.684	ERF	nucleus
PtERF191	Potri.018G028000	Chr18:2229642-2230411	178	20.1107	9.01	-0.808	ERF	nucleus
PtERF192	Potri.018G038100	Chr18:3166963-3167430	155	17.2475	7.68	-0.531	ERF	cytosol
PtERF193	Potri.018G043900	Chr18:3848517-3849269	250	27.7899	5.09	-0.684	ERF	nucleus
PtERF194	Potri.018G047300	Chr18:4457845-4458441	198	21.7024	4.81	-0.871	ERF	nucleus
PtERF195	Potri.018G085700	Chr18:11254907-11255788	293	31.5564	4.95	-0.632	ERF	nucleus
PtERF196	Potri.018G091600	Chr18:12085856-12088782	543	59.2167	6.97	-0.645	AP2	nucleus
PtERF197	Potri.018G102200	Chr18:12964475-12966777	353	39.8701	6.67	-0.886	AP2	chloroplast
PtERF198	Potri.018G109201	Chr18:13558044-13559072	342	38.7111	9.21	-0.5	RAV	nucleus
PtERF199	Potri.018G131400	Chr18:15268394-15269175	206	23.0259	6.45	-0.671	ERF	nucleus
PtERF200	Potri.019G015500	Chr19:1717935-1718612	225	25.3881	5.5	-0.719	ERF	nucleus
PtERF201	Potri.019G036100	Chr19:4069728-4070555	275	30.8866	5.42	-0.506	ERF	nucleus
PtERF202	Potri.019G067400	Chr19:10038218-10038799	193	21.2769	6.19	-0.553	ERF	nucleus
PtERF203	Potri.019G073300	Chr19:10696718-10697278	186	20.0493	6.31	-0.56	ERF	nucleus
PtERF204	Potri.019G075500	Chr19:10985729-10986256	175	19.6229	5.52	-0.627	ERF	nucleus
PtERF205	Potri.019G075600	Chr19:10998101-10998658	185	20.5404	5.03	-0.377	ERF	nucleus
PtERF206	Potri.019G088000	Chr19:11955346-11955777	143	16.3632	5.91	-0.729	ERF	nucleus
PtERF207	Potri.019G102200	Chr19:13125352-13126746	464	51.5548	5.79	-0.846	ERF	nucleus
PtERF208	Potri.019G131300	Chr19:15700822-15701787	321	36.4509	6.06	-0.68	ERF	nucleus
PtERF209	Potri.T050600	scaffold_48:12795-13472	225	25.3881	5.5	-0.719	ERF	nucleus
PtERF210	Potri.T081332	scaffold_92:78178-81846	351	39.7118	7.14	-0.912	AP2	chloroplast

## Sheet: Table S2
Table S2. The Ka/Ks ratio of duplicated PtERF genes.
Paralogous pairs	Ka	Ks	Ka/Ks	Duplication types
PtERF1/PtERF157	0.334372	1.8081	0.18493	segmental duplication
PtERF1/PtERF201	0.368581	2.18491	0.168694	segmental duplication
PtERF1/PtERF68	0.0937424	0.298246	0.314312	segmental duplication
PtERF10/PtERF58	0.0648698	0.276703	0.234438	segmental duplication
PtERF100/PtERF196	0.0516003	0.2528	0.204115	segmental duplication
PtERF101/PtERF197	0.0599727	0.380734	0.157519	segmental duplication
PtERF102/PtERF198	0.0853665	0.33308	0.256294	segmental duplication
PtERF103/PtERF194	0.0654366	0.480215	0.136265	segmental duplication
PtERF104/PtERF193	0.0667307	0.442602	0.150769	segmental duplication
PtERF104/PtERF195	0.404132	3.54021	0.114155	segmental duplication
PtERF105/PtERF191	0.0382563	0.315533	0.121243	segmental duplication
PtERF105/PtERF199	0.249896	2.31812	0.107801	segmental duplication
PtERF106/PtERF190	0.0202677	0.315797	0.0641795	segmental duplication
PtERF107/PtERF163	0.0517732	0.276266	0.187403	segmental duplication
PtERF109/PtERF130	0.545466	NaN	NaN	segmental duplication
PtERF11/PtERF152	0.471569	NaN	NaN	segmental duplication
PtERF11/PtERF173	0.510319	NaN	NaN	segmental duplication
PtERF11/PtERF176	0.4808	NaN	NaN	segmental duplication
PtERF11/PtERF41	0.518258	NaN	NaN	segmental duplication
PtERF11/PtERF57	0.072756	0.352503	0.206398	segmental duplication
PtERF111/PtERF165	0.309085	2.38607	0.129537	segmental duplication
PtERF114/PtERF146	0.543584	1.58603	0.342733	segmental duplication
PtERF114/PtERF185	0.0885686	0.338005	0.262033	segmental duplication
PtERF115/PtERF145	0.0598617	0.332521	0.180024	segmental duplication
PtERF116/PtERF144	0.0871662	0.278663	0.312801	segmental duplication
PtERF116/PtERF183	0.378952	1.89655	0.199811	segmental duplication
PtERF117/PtERF143	0.10293	0.220496	0.466811	segmental duplication
PtERF118/PtERF142	0.100689	0.297341	0.338632	segmental duplication
PtERF119/PtERF141	0.0633693	0.297888	0.212729	segmental duplication
PtERF12/PtERF154	0.315952	1.48944	0.212128	segmental duplication
PtERF12/PtERF178	0.384134	1.74987	0.219521	segmental duplication
PtERF12/PtERF56	0.0659766	0.270349	0.244042	segmental duplication
PtERF120/PtERF140	0.149964	0.370444	0.404822	segmental duplication
PtERF120/PtERF189	0.331505	2.48623	0.133336	segmental duplication
PtERF121/PtERF139	0.0339883	0.300467	0.113118	segmental duplication
PtERF122/PtERF138	0.100991	0.394049	0.256289	segmental duplication
PtERF122/PtERF177	0.691362	1.86041	0.371618	segmental duplication
PtERF123/PtERF137	0.197301	0.457004	0.431726	segmental duplication
PtERF124/PtERF135	0.392412	3.37617	0.11623	segmental duplication
PtERF124/PtERF156	0.434691	NaN	NaN	segmental duplication
PtERF126/PtERF134	0.0858619	0.322026	0.26663	segmental duplication
PtERF127/PtERF133	0.143676	0.298424	0.481448	segmental duplication
PtERF128/PtERF132	0.162813	0.342908	0.4748	segmental duplication
PtERF134/PtERF156	0.27543	2.92997	0.0940043	segmental duplication
PtERF14/PtERF155	0.280546	NaN	NaN	segmental duplication
PtERF140/PtERF189	0.439632	NaN	NaN	segmental duplication
PtERF142/PtERF184	0.51887	2.25465	0.230133	segmental duplication
PtERF144/PtERF183	0.364909	1.80995	0.201613	segmental duplication
PtERF146/PtERF150	0.467539	NaN	NaN	segmental duplication
PtERF146/PtERF185	0.439266	NaN	NaN	segmental duplication
PtERF15/PtERF166	0.389374	2.07152	0.187966	segmental duplication
PtERF150/PtERF185	0.375547	2.49989	0.150225	segmental duplication
PtERF152/PtERF173	0.557995	2.25177	0.247803	segmental duplication
PtERF152/PtERF176	0.0781563	0.436764	0.178944	segmental duplication
PtERF154/PtERF178	0.128587	0.388961	0.330591	segmental duplication
PtERF156/PtERF200	0.0790204	0.336229	0.23502	segmental duplication
PtERF157/PtERF201	0.0877881	0.221233	0.396812	segmental duplication
PtERF158/PtERF203	0.0982776	0.340885	0.288302	segmental duplication
PtERF159/PtERF204	0.0808647	0.330584	0.244612	segmental duplication
PtERF16/PtERF54	0.123224	0.339346	0.363123	segmental duplication
PtERF161/PtERF207	0.0836196	0.219088	0.381672	segmental duplication
PtERF162/PtERF208	0.116186	0.343627	0.338118	segmental duplication
PtERF17/PtERF53	0.0647538	0.229479	0.282178	segmental duplication
PtERF173/PtERF176	0.479868	NaN	NaN	segmental duplication
PtERF18/PtERF52	0.0775735	0.271734	0.285476	segmental duplication
PtERF191/PtERF199	0.239844	1.9287	0.124356	segmental duplication
PtERF193/PtERF195	0.402608	3.56434	0.112954	segmental duplication
PtERF2/PtERF66	0.03159	0.213576	0.14791	segmental duplication
PtERF20/PtERF51	0.0831657	0.191544	0.434186	segmental duplication
PtERF200/PtERF209	0	0.00649355	0	segmental duplication
PtERF21/PtERF49	0.36967	2.14297	0.172503	segmental duplication
PtERF22/PtERF104	0.335512	2.99544	0.112008	segmental duplication
PtERF22/PtERF193	0.368578	NaN	NaN	segmental duplication
PtERF22/PtERF195	0.339179	NaN	NaN	segmental duplication
PtERF22/PtERF48	0.112642	0.424215	0.265531	segmental duplication
PtERF23/PtERF186	0.12642	0.387952	0.325865	segmental duplication
PtERF24/PtERF187	0.105194	0.303371	0.346749	segmental duplication
PtERF26/PtERF146	0.574946	NaN	NaN	segmental duplication
PtERF26/PtERF185	0.412846	2.34047	0.176394	segmental duplication
PtERF26/PtERF69	0.479664	NaN	NaN	segmental duplication
PtERF27/PtERF151	0.10709	0.222114	0.48214	segmental duplication
PtERF28/PtERF87	0.103711	0.259378	0.399846	segmental duplication
PtERF29/PtERF126	0.339014	NaN	NaN	segmental duplication
PtERF29/PtERF134	0.375828	NaN	NaN	segmental duplication
PtERF29/PtERF156	0.377938	NaN	NaN	segmental duplication
PtERF29/PtERF85	0.32813	1.99332	0.164615	segmental duplication
PtERF3/PtERF210	0.0500363	0.387167	0.129237	segmental duplication
PtERF3/PtERF65	0.0500363	0.387167	0.129237	segmental duplication
PtERF30/PtERF124	0.651809	NaN	NaN	segmental duplication
PtERF30/PtERF84	0.539712	1.88926	0.285674	segmental duplication
PtERF31/PtERF135	0.380559	3.03229	0.125502	segmental duplication
PtERF33/PtERF83	0.11874	0.356292	0.333267	segmental duplication
PtERF34/PtERF112	0.479503	1.86422	0.257214	segmental duplication
PtERF34/PtERF76	0.438071	1.79954	0.243435	segmental duplication
PtERF34/PtERF82	0.0854412	0.225115	0.379544	segmental duplication
PtERF35/PtERF81	0.072725	0.268911	0.270443	segmental duplication
PtERF36/PtERF113	0.315878	2.58792	0.122059	segmental duplication
PtERF36/PtERF75	0.3002	1.81831	0.165098	segmental duplication
PtERF36/PtERF80	0.0814754	0.407437	0.199971	segmental duplication
PtERF37/PtERF107	0.240864	1.25253	0.192303	segmental duplication
PtERF37/PtERF164	0.248067	1.30831	0.189609	segmental duplication
PtERF38/PtERF111	0.348757	1.65304	0.210979	segmental duplication
PtERF38/PtERF165	0.0896178	0.309191	0.289846	segmental duplication
PtERF38/PtERF78	0.35585	3.01454	0.118045	segmental duplication
PtERF39/PtERF171	0.099987	0.433476	0.230663	segmental duplication
PtERF39/PtERF53	0.391081	2.07422	0.188544	segmental duplication
PtERF4/PtERF106	0.220951	2.40267	0.0919607	segmental duplication
PtERF4/PtERF190	0.213125	2.79	0.0763892	segmental duplication
PtERF4/PtERF64	0.0584509	0.381415	0.153248	segmental duplication
PtERF40/PtERF172	0.193295	0.514769	0.375499	segmental duplication
PtERF41/PtERF152	0.570769	NaN	NaN	segmental duplication
PtERF41/PtERF173	0.0647524	0.360271	0.179732	segmental duplication
PtERF41/PtERF176	0.491722	NaN	NaN	segmental duplication
PtERF41/PtERF57	0.504165	25.3848	0.0198609	segmental duplication
PtERF42/PtERF174	0.100156	0.339469	0.295037	segmental duplication
PtERF45/PtERF175	0.113495	0.322433	0.351996	segmental duplication
PtERF47/PtERF91	0.206369	NaN	NaN	segmental duplication
PtERF48/PtERF104	0.37108	NaN	NaN	segmental duplication
PtERF48/PtERF195	0.364801	NaN	NaN	segmental duplication
PtERF5/PtERF153	0.364352	1.68811	0.215834	segmental duplication
PtERF5/PtERF63	0.0512936	0.204275	0.251101	segmental duplication
PtERF56/PtERF154	0.371479	1.60435	0.231545	segmental duplication
PtERF56/PtERF178	0.357578	1.534	0.233102	segmental duplication
PtERF57/PtERF152	0.447831	3.49528	0.128124	segmental duplication
PtERF57/PtERF173	0.433515	NaN	NaN	segmental duplication
PtERF57/PtERF176	0.466625	NaN	NaN	segmental duplication
PtERF6/PtERF62	0.0807084	0.33595	0.240239	segmental duplication
PtERF63/PtERF153	0.3679	1.35834	0.270845	segmental duplication
PtERF64/PtERF106	0.221208	NaN	NaN	segmental duplication
PtERF64/PtERF190	0.226385	NaN	NaN	segmental duplication
PtERF65/PtERF197	0.162208	1.614	0.100501	segmental duplication
PtERF65/PtERF210	0	0.00831609	0	segmental duplication
PtERF68/PtERF157	0.32806	1.63795	0.200287	segmental duplication
PtERF68/PtERF201	0.339182	1.60213	0.211706	segmental duplication
PtERF69/PtERF114	0.597161	2.44151	0.244587	segmental duplication
PtERF69/PtERF146	0.0423206	0.246743	0.171517	segmental duplication
PtERF69/PtERF150	0.344467	NaN	NaN	segmental duplication
PtERF69/PtERF185	0.56829	3.95575	0.143662	segmental duplication
PtERF71/PtERF148	0.100403	0.305094	0.32909	segmental duplication
PtERF73/PtERF109	0.543217	NaN	NaN	segmental duplication
PtERF73/PtERF130	0.0997353	0.39232	0.254219	segmental duplication
PtERF74/PtERF131	0.135563	0.300524	0.451089	segmental duplication
PtERF75/PtERF113	0.0696657	0.223784	0.311308	segmental duplication
PtERF76/PtERF112	0.126945	0.35362	0.358988	segmental duplication
PtERF76/PtERF82	0.489195	1.84812	0.264699	segmental duplication
PtERF77/PtERF110	0.0444086	0.295454	0.150306	segmental duplication
PtERF78/PtERF111	0.0420209	0.244569	0.171816	segmental duplication
PtERF78/PtERF165	0.295846	2.40646	0.122938	segmental duplication
PtERF8/PtERF60	0.0682018	0.257962	0.264387	segmental duplication
PtERF82/PtERF112	0.455163	1.90814	0.238537	segmental duplication
PtERF84/PtERF124	0.391089	2.45753	0.159139	segmental duplication
PtERF84/PtERF135	0.405868	3.09088	0.131311	segmental duplication
PtERF85/PtERF126	0.234019	2.33999	0.100008	segmental duplication
PtERF85/PtERF134	0.244863	1.75037	0.139892	segmental duplication
PtERF85/PtERF156	0.29587	2.18319	0.135522	segmental duplication
PtERF88/PtERF180	0.0645089	0.20659	0.312255	segmental duplication
PtERF90/PtERF181	0.0620268	0.238379	0.260203	segmental duplication
PtERF91/PtERF105	0.314998	2.39311	0.131627	segmental duplication
PtERF91/PtERF191	0.296343	3.08666	0.0960075	segmental duplication
PtERF91/PtERF199	0.0657115	0.197588	0.332568	segmental duplication
PtERF93/PtERF117	0.843654	NaN	NaN	segmental duplication
PtERF93/PtERF143	0.794139	NaN	NaN	segmental duplication
PtERF93/PtERF184	0.144569	0.28398	0.509082	segmental duplication
PtERF94/PtERF116	0.382349	1.43673	0.266124	segmental duplication
PtERF94/PtERF144	0.37968	1.53591	0.247202	segmental duplication
PtERF94/PtERF183	0.0676071	0.19681	0.343515	segmental duplication
PtERF95/PtERF103	0.434676	2.26878	0.19159	segmental duplication
PtERF99/PtERF195	0.105717	0.430061	0.245818	segmental duplication

## Sheet: Table S3
Table S3. The cis-acting element analysis of PtERFs in 2 kb promoter region. Numbers in blank background represent the number of repeats for each cis-regulatory element in promoter region. Numbers in colorful background represent the total number of each cis-regulatory element in promoter region.
	Plant growth and development					Phytohormone response									Light response																								Stress response
	HD-Zip 1	MSA-like	CAT-box	circadian		ABRE	CGTCA-motif	GARE-motif	P-box	TATC-box	TCA-element	TGACG-motif	TGA-element		3-AF1 binding site	ACE	AE-box	chs-CMA2a	Gap-box	GATA-motif	I-box	LAMP-element	MRE	Unnamed_1	Sp1	TCCC-motif	TCT-motif	G-box	GT1-motif	GTGGC-motif	GA-motif	ATCT-motif	Box 4	Box II	chs-CMA1a	AT1-motif	ATC-motif		ARE	MBS	TC-rich repeats	GC-motif	LTR	Total
PtERF1			1			3	1		1	2		1					1				1		2			1		2	3								1		4					24
PtERF2						2	1	2	1			1															1	2	2		2		5						3	1			1	24
PtERF3			1	1		2	1					1	1					1		2	3							5	5				5						4	1				33
PtERF4						1	1		2		1	1	1			1							1			1		1	2				4		1	1			2	2				23
PtERF5			2			3					1		2							1						1	1	3					4		1				3	1	1	1		25
PtERF6			1			1	2			1	2	2					1	1					2			1	1	2	3				5		1	1			1	1	1		1	31
PtERF7			1			3					1										1						1	4	1			1	5						1		1	1		21
PtERF8			1			1	1				2	1	1							3	1	1					2	1	1				3						2		1		1	23
PtERF9			1			2	2			1		2	1							1	2					2		1				1	4	1			1					1		23
PtERF10						2	4		1		1	4					1		1	1			1			1	1	3	1				2			1			2		1			28
PtERF11				1		4	1			1		1	2							1						1	2	4	1		1		1						2		1	1	1	26
PtERF12	1					3	3			1		3	1							1					1			2				1	7	1			1		3				1	30
PtERF13				1		12	2					2	1							1								14	2	1			4			1			1					42
PtERF14						6				1			1			1		1					1				1	7					6			1			1	1				28
PtERF15						5	1	1				1	1								1	1						5	4	1			6		2				2		1			32
PtERF16		1				2	2					2	1							3	3					1		2				1	7						3		1			29
PtERF17						2	2		1	1		2			1		1			1								1					5						3	1				21
PtERF18								1		1			1														3		2				3						4					15
PtERF19				1		1	4		1			4								2	2							4	13				8						4					44
PtERF20						1			2										1		1						1	2					6						3	1	1			19
PtERF21						1					1																1	1	1		2		4						2					13
PtERF22		1	1			1					1										1	1				1	2	1			1		3						1					15
PtERF23		1				3	4				1	4								1			2				2	3	2				7						3		2	1	5	41
PtERF24			2				2				1	2						1		2	1						1		3				4						1		1			21
PtERF25								1	1							1	2			1	1	1							1										3	1	1		1	15
PtERF26			2			2			1									1		1			2				2	2	4				3						3				1	24
PtERF27			1			1			2				1								1	1	2				1	1	5	1			5						3					25
PtERF28		1				2														1							1	1				1	2						4		1	1		15
PtERF29				1				2	1																			1	3				4						1	1				14
PtERF30			2	1		4	4	1			1	4								1		1	1				1	5				1	1			1			3	1			1	34
PtERF31						2														1			2				1	3					4	1					4	1				19
PtERF32						3	5				1	5					1											3	2				2				1		1	1			2	27
PtERF33			2			3	1				1	1								1	1				1	1	1	5	4		3		2			1			1	1		2		32
PtERF34						2	2			1	1	2					1										2	2	1			1	2						1		2			20
PtERF35						2							1							1	1							2				1	1			1			1	3				14
PtERF36			1				2	1	1	1		2					1			1			2				1				1		3						4	2		1	1	25
PtERF37	1	1	1			3	2	1	2		2	2	1						1		1					1		3			1		1						2				2	28
PtERF38						1					1									1	3		1					2	2				5		1				1					18
PtERF39				1		2	1				1	1			1					2							2	2				1	6		1				3	1				25
PtERF40			1			1			1											2							1	2	1			1	3			2			5				1	21
PtERF41						3	2		1		1	2				1							2			1		4	2				3						3	3				28
PtERF42						3	4		1		1	4	1							1	2							6	2		1	1	6		1	1			1	1				37
PtERF43			1			3			1				1			1	1						1					5	1				5		1				4				1	26
PtERF44						4	4		1		2	4	1				2			1								6	1		1		4		1				5				1	38
PtERF45	1						1	2			1	1								1							1						5						3	1				17
PtERF46			1	1		1	1	1	2		1	1	1			1	1	1		1	2						1	1					2						5	1	1			27
PtERF47			1			1	1				1	1	3							1			1				1	1	1				4						3	3	1			24
PtERF48						1	2				1	2	2								1		1					2	3		2		1						3					21
PtERF49							3	1				3									1		2						1				1		1	1			1					15
PtERF50							1	1				1																	1				1											5
PtERF51			1			6		1			1						1									1		3	4				1		1				2	1			1	24
PtERF52						2					1		1														2	3	3		1		5						1		1	1		21
PtERF53							2		1		1	2					1						1										4						1	1			1	15
PtERF54		1				2	1			1		1	1							1	1		1				2	2	2				8						1					25
PtERF55				1		4	1		1	1		1					1				1						1	4	1				1				1			1			1	21
PtERF56			1				2					2											1				1	1	4		1		4						4					21
PtERF57						7		1					1				1									1	1	5	1				1						4	1	2			26
PtERF58						2	1		1		1	1	1					1		1						1	1	2					5			1			5		1			25
PtERF59				1		3	1	1	2	2	1	1	1		1		1			1	1		1		1		1	4					3						2		1			30
PtERF60	1					1	1					1	1				1						2				1		5			1	2						2					19
PtERF61																1	1				1										1		2			1			3	1				11
PtERF62	1						3	1		1		3	1							3	1								2	1		1	5						1					24
PtERF63			1			1							1								1		1				2	2	1		1		4			1			1	1	1		1	20
PtERF64			1			3														1	1		1				4	1	7				3		1	1			1				1	26
PtERF65						4			2		1												2	1		2		3	2			1	5		1	1			3				1	29
PtERF66							1	1	1		1	1															3		6			1	1						6	2				24
PtERF67							1				1	1									1		2			1	1		1			1	7						1	1				19
PtERF68			1	1		1		1					1										1					1	3		1		2						4	2		1		20
PtERF69						1							1									1			2		3	1			1		4			4			2		1		3	24
PtERF70											1					1									1		2		1				4						2		1			13
PtERF71						2	4	1		1	1	4				1				1							1	1	8	1			4						4					34
PtERF72						3	1	2	2	2		1								1								5	2				1						1	2				23
PtERF73						1	2	1			1	2	1					1					1					1					4			1			4		1			21
PtERF74						1	1		2			1								1							1	2	2				1			1			4				1	18
PtERF75				1		8	2		1		1	2	1			1	1			1							2	8		1			3						5					38
PtERF76	1		2				1				1	1					1						1				3		1	1	2		4						1				1	21
PtERF77		1	1			1					2		1		1		1		1				1			2	1	1	2		1		3						5	1				26
PtERF78			2			1			2		1						1									1		2			1		6		1	1			1					20
PtERF79	1		1			2	4		2		1	4	2				1								1	1	1	1	2				2			1			2		1			30
PtERF80						2	1	1				1			1					2	1		2		1		3	3					6						1	1				26
PtERF81							3					3										1				1		2					3		2		1		3	1				20
PtERF82							2		1		1	2								4		1							1		1		1						1		1			16
PtERF83						3	1					1						1		1	1						2	3	4				4		1	2	1		6					31
PtERF84		1				7	1		1			1				2		1		1			1					1	1				7		1		1		3		1			31
PtERF85			1			6	1					1	1				1											9			1		4	1	1				3		1			31
PtERF86						1											1			2			2				1	1	2			1	7			1			3	1		1	3	27
PtERF87						5											1			1			1				2	5				2		1						1	1			20
PtERF88				1			3		1		2	3									1		1					1			1		4						5	3				26
PtERF89			5			1	3				1	3	2																4				1						2	2				24
PtERF90				1		8	3			1		3					1			1							2	9							1				1		1			32
PtERF91	1					1	1		1		1	1							1		1	1					1	1	2		1		7		1					1	1			24
PtERF92			1			7	1			1		1				1	1			1					1		1	9	3				1	1					1	1				32
PtERF93	1					4	3				2	3	1				1										1	6			1		1			2			2	1	2			31
PtERF94						1					3				1		1			2			1			2	1	2	3				3						2	1			1	24
PtERF95			1	1		4	2					2	1							3			1				1	4	2		1	1	3			1			2					30
PtERF96						7	4				1	4						1		3	2							9		1			1						2				1	36
PtERF97						3	2	1	1	1	2	2											2					2	2			1	2						2		1		1	25
PtERF98			1			4	4	4				4					1					1						3			1	1	6						1					31
PtERF99			1			4	3	2			1	3										1						3			1		6						1					26
PtERF100						2	6					6						1			1	1	1			1	1	3	1			1	4				1		1					31
PtERF101							1		1			1					1			1							1		2				7			2			6		1			24
PtERF102			1			2	1		1		1	1										1	1			1		4	2			1							3		1			21
PtERF103						1	1					1	1			1	1				1				1		1	1	1				4						2		1			18
PtERF104						3	1	1		1	1	1							1	2	2						1	4	2				3	1					4			2		30
PtERF105			1			4	2	1			2	2				1		1		1								3	3				5				1		2	1				30
PtERF106				2		1							1				1	1								1	1	2	1		1		2						3	2	1			20
PtERF107	1			1		2	1					1								1			1					2	1		1	1	4						4	1				22
PtERF108							2				1	2					1				1						1		2				4						5		1	1	1	22
PtERF109						4	4				1	4					1				1		2		1			5	1				2			1			3	1	1			32
PtERF110						3	2	1	1		1	2					2			1			1			5	1	3	1				8			1			3		1		1	38
PtERF111	1		1			2										1				2			1			2		2					4			1	1		3				1	22
PtERF112			1			1	1					1	1				1			1			1					2	1				3			1			6	1			1	23
PtERF113						8						2								1						1		8					3								1			24
PtERF114							1																																					1
PtERF115																																							5					5
PtERF116						2	1					1	1							1							1	2					6						1		1			17
PtERF117			1	1			1				1	1								1	2								2				4			2			2	1				19
PtERF118						4	1				2	1				1	2			1	2					1	1	4	2				4						3					29
PtERF119						4			1		4										1					2	1	3	4				4						3	2		1		30
PtERF120	1					1	2		1	2		2								2	1					1		1	4										4				1	23
PtERF121		1	1			3		1		1			1							2	1				1		1	3	3				3						8		1			31
PtERF122			1			2		1	2							1		1	1			1						3	5				6						3	1		1		29
PtERF123						3	1					1	1		1					1			1					4	1				3			1	1		3	1	1			24
PtERF124						4					2		1				1										2	7	2				6											25
PtERF125						1	1					1	1														1	1	2				2		1									11
PtERF126												2																					2								1		2	7
PtERF127						1	3				1	3								1			1						3		1		6						4					24
PtERF128						2			1			2								2								3																10
PtERF129						2	1		1			1									1		1					2	3				5						3					20
PtERF130						5	3					3	1									1						4			1		7						3	1			3	32
PtERF131						2		1	2		2									1			1		1			4	3			1	5						5	2	1	1	1	33
PtERF132				1		4	2		1	1	1	2					1								1	1		4	1		1	1	5		1				3		1			32
PtERF133			1						1		1						1	1				1							5				4						2		2		1	20
PtERF134						4							1										1				2	2			1	2	3		1				4	2	1			24
PtERF135						4	3				3	3			1	1				1								4					1	1	1				1		1		1	26
PtERF136			1			4	1					1															1	5	3				1						5				1	23
PtERF137				1		3	4			1		4	1							1							1	3					7						1	1	2			30
PtERF138			2			4				1	2		1				1	1		1							1	4			1		1						2	1				23
PtERF139						5	1					1					1			1	1		1		1	1		6	4		1		1	1					4	1				31
PtERF140						1	1					1					1				2					1		2					4			1			1	2		1	1	19
PtERF141				2		1			1		1				1						1					2	2	1	1			2	1						6	1		1	1	25
PtERF142			1			7	1					1					2	1		1	1						1	6	1				5		1				2		1			32
PtERF143							1			1		1						1			1		2					1	9			2	2						1					22
PtERF144						1	1				5	1					1								1		3	1	2		1		5						1		1			24
PtERF145			1			3	2		1		1	2														1	1	3	5			1	1		1				3	1	1			28
PtERF146				1		1	1		1			1	1							1			1				1	1	1			1	7			1			1					21
PtERF147						1	3					3	1							1			1		1		1	2					2			1			2				1	20
PtERF148						6	1					1												1				6	1			1	4						4	1			1	27
PtERF149							1	1				1					1			1			3		1		1					2	1		1						1			15
PtERF150			2			6	2				1	2				1	1			2	2				1	1	5	8	2				3		1	2			4			2	1	49
PtERF151						2											1				1						1	1			1		5			2			1					15
PtERF152						6	3				1	3	1		1						1						1	6			1		7		1				2					34
PtERF153			1			4							1															4	1				5			1								17
PtERF154			1			2															1	1					1	3											1		1			11
PtERF155						5	5				1	5				1	1									1	1	5			1		2		1	1			3	2				35
PtERF156			2			5					1		1							1							1	5			1		6						1			1		25
PtERF157			1				5		1			5							1	2			1			1		1	1		1		2						8					30
PtERF158			1			3	3		1	1		3	1							1							1	4	3				8			1			3					34
PtERF159						4	1			1		1			1					2	3		1					5	3		1	1	4			1			1		1			31
PtERF160				1							4					1	1			1		1	1										4			1			2					17
PtERF161			1			3	1		1			1								1								3			1		4			2								18
PtERF162						2	4		1		3	4	1				2						1				1	1			2		4				1		4	1	1		1	34
PtERF163			2						1		1					2	1		1	2								1					3						1				2	17
PtERF164			1						1							2	1			2			1					1				1	4						3					17
PtERF165						4	2	1				2			1		1						1				1	4	4			1	4						3				1	30
PtERF166	1					3					1						1										1	4		1			7			1			2	1				23
PtERF167						5	2					2	1										2				1	5	3				14				1		1					37
PtERF168			1			2			1				1				1											2	4		1		3				1		2	1	1			21
PtERF169						2			2											1								2	1				7						3	1			1	20
PtERF170						5	1					1											1				1	6	4				3			1			1		1			25
PtERF171				1			2				1	2															2		3		1		3						2	1	2			20
PtERF172		1	1			1	2					2	1													1		1	2				3						1	2				18
PtERF173		1				8		1	1	1	2		1				1											9	4				7		1				1	1				39
PtERF174	1					3			1		1																1	2	1				6		1				3					20
PtERF175							1	2				1			1	1										1	2	1	2		1		8		1	1			2					25
PtERF176			1			6		2	1												1						1	5					3						4		1		2	27
PtERF177						1		1					2				1			1	1						2	1	1				4		1				4	1	1		2	24
PtERF178						1	1	1				1								1	1						2	1	2			1	1						6		1			20
PtERF179				1		1	3					3				2	3			2							1	1	1				3						1	1				23
PtERF180				1		1	2		2			2					1										3	1					1			1			2	1	2			20
PtERF181						3	1			1		1					1			1						1		4	2				3			1			3				1	23
PtERF182			1			6	2					2	1										1				2	5	1				3			1			8	1			1	35
PtERF183						6	6				1	6	1		1							1	1					7	2				5							2		2	2	43
PtERF184			1			7	2				1	2					1				1		1				2	8				1	2			1			3					33
PtERF185						3	2		2			2				1				1							1	2	1		1	1	9			1			1			1	1	30
PtERF186								1					1							1							2						2						1	2	1			11
PtERF187			2			1			1				2								1					1	1	2	2	1			4						2					20
PtERF188						1					1								1								2	1				1	7						6	1	1		1	23
PtERF189			2			1	1					1					1				1				1		1		3			1	3						1				1	18
PtERF190			1			1	2					2			1								1			1	1	1	2				3						4	1				21
PtERF191						1					2						1			1			1				2	1	2				3						2	1			3	20
PtERF192			1			7	3				2	3			1		2						1		1			1					9	1					4	1	1	1		39
PtERF193			1			2	1				1	1								1	2					1		2	1				2						5					20
PtERF194						7	2					2	1							1						1		7	3				3						1				1	29
PtERF195						4					2										2					1	3	4					3						3	1			1	24
PtERF196						3	2					2	1				1	1		1	1		1			1	1	2	1	1	1	2	2			1			2	1	1			29
PtERF197			1			1	1			1	2	1					1			1		1							1				4	1		1			3		1			21
PtERF198		1						1									2		1	2	1						1	1			1		2						3	2	1			19
PtERF199						2					2																3	2					3						3		3			18
PtERF200				2		2			1				1			1						1	1			1		3	3		2		4			1			3	2				28
PtERF201			2	1		1	3				1	3	1															2	3				2						1					20
PtERF202				1		2	1					1				1							1			1	1	3	2				3						3		1			21
PtERF203			1			5	3			1		3								1		1					2	5	2				3			1			4					32
PtERF204			2			5		2			1		2			1							1					5	1		1	1	4						2					28
PtERF205				1		4	1			1	1	1	1														1	5	3				9			1			1	2	1			33
PtERF206							1				1	1	1				2			1			1				1	3	2							1			2	1	1			19
PtERF207			2	1		3							1				2	1		2								3	2				1						2	1			2	23
PtERF208			1	1		3	3					3								2						1	2	3	1			1	2			1			1	1	1			27
PtERF209				2		3							1			1	1						1			2		4	2		2		4			1			2	2				28
PtERF210						2			2		2					1				1			2	1		1		2	1			1	7		1	2			2					28
Total	14	12	91	37		518	274	52	82	37	129	279	86		16	35	85	21	11	136	85	23	97	3	21	65	173	567	335	11	62	51	770	11	37	72	15		522	116	86	27	80	5144
